# Supplementary material for: Work-Related Musculoskeletal Disorders: A Systematic Review and Meta-Analysis
Source: J Clin Med. 2024 Jul 6;13(13):3964. doi: 10.3390/jcm13133964 (PMC11242534; doi:10.3390/jcm13133964)
Supplement: Supplementary file 1 [file jcm-13-03964-s001.zip]

Archive with 1 entries (1 files):
- jcm-3038321-supplementary.pdf
